# Supplementary material for: Management of diseases in a ruminant livestock production system: a participatory appraisal of the performance of veterinary services delivery, and utilization in Ghana
Source: BMC Vet Res. 2023 Nov 15;19:237. doi: 10.1186/s12917-023-03793-z (PMC10647120; doi:10.1186/s12917-023-03793-z)
Supplement: Supplementary file 1 — Additional file 1. Survey instrument for livestock farmers' survey. [file 12917_2023_3793_MOESM1_ESM.xlsx]

## Sheet: survey
Additional file 1: Survey instrument for livestock farmers' survey
type	name	label::English (en)	hint	constraint message	relevant	required	appearance	media::image	calculation	parameters	repeat_count
start	start
today	today
deviceid	deviceid
phonenumber	phonenumber
note	note1	A survey of livestock farmers in Ghana
begin group	background	Background information					field-list
text	interviewer_name	Name of interviewer	Write your name in the box			yes
select_one district	district	District name				yes
text	community	Community name				yes
integer	participant_ID	Participant ID	Enter serially the codes assigned to you	The participant's ID cannot be more than 320 and not less than 1		yes
select_one yes_no	consent_taken	Consent has been read and obtained				yes
geopoint	coordinates	Collect coordinates
end group
begin group	Interview	Interview			selected(${consent_taken},'yes')
begin group	demographic_xtics	SECTION A: SOCIO-DEMOGRAPHIC AND FARM CHARACTERISTICS	This section captures information with respect to the owner/keeper of livestock. Please read out each of the questions to the participant and record their answers by ticking the appropriate options as provided or typing the statements made by the participants in the open spaces provided.
select_one sex	sex	Sex of farmer (as observed)
date	birth_year	What is your birth year?		Birth year cannot be in the future and not likely before 1908		yes	year
calculate	ageinyears	Age in years	Age in years						2021-${birth_year}
select_one education	highest_education	What is your highest level of education?				yes
text	highest_education_other	Which other education level did you attain?	Type this in if the farmers' level of education is not in the list provided		selected(${highest_education},'other')
select_one yes_no	household_head	Are you the head of your household?				yes
integer	household_number	Provide the number of persons in your household		Number in household cannot be more than 20		yes
select_multiple species	livestock_species	Indicate the livestock species you keep	Select all animals that farmer keeps and add in others if any is not in list			yes
text	livestock_species_other	Which other livestock species do you keep?	Type any other livestock species the farmer keeps but not in list provided		selected(${livestock_species},'other')	yes
integer	cattle_number	How many cattle do you keep?			selected(${livestock_species},'cattle')	yes
integer	goat_number	How many goats do you keep?			selected(${livestock_species},'goat')	yes
integer	sheep_number	How many sheep do you keep?			selected(${livestock_species},'sheep')	yes
integer	pig_number	How many pig do you keep?			selected(${livestock_species},'pig')	yes
integer	chicken_number	How many chicken do you keep?			selected(${livestock_species},'chicken')	yes
integer	duck_number	How many ducks do you keep?			selected(${livestock_species},'duck')	yes
integer	guinefowl_number	How many guinea fowls do you keep?			selected(${livestock_species},'guinefowl')	yes
integer	other_number	How many of the other livestock species stated earlier do you keep?			selected(${livestock_species},'other')	yes
select_one maristat	maristat	Marital status				yes
select_one yes_no_dk	livebirth	Did you record any live animal births on your farm in the last 12 months?				yes
integer	livebirth_number	How many live animal births did you have on the farm in the last 12 months?			selected(${livebirth},'yes')	yes
begin group	specific_livebirth_group	Specify for each specie of livestock, the number of live births in the past 12 months			selected(${livebirth},'yes')		table-list
integer	cattle_livebirth	Number of cattle live births	Enter "0" in case of no live birth of cattle		selected(${livebirth},'yes')	yes
integer	goat_livebirth	Number of goat live births	Enter "0" in case of no live birth of goat		selected(${livebirth},'yes')	yes
integer	sheep_livebirth	Number of sheep live births	Enter "0" in case of no live birth of sheep		selected(${livebirth},'yes')	yes
integer	other_livebirth	Number of livebirths in all other species excluding cattle, sheep and goats			selected(${livebirth},'yes')	yes
end group
select_one yes_no_dk	bought_animals	Have you bought any animals in the last 12 months?				yes
integer	cattle_bought	Number of cattle bought in the last 12 months	Enter "0" if none is bought		(selected(${bought_animals},'yes') and selected(${livestock_species},'cattle'))	yes
integer	goat_bought	Number of goat bought in the last 12 months	Enter "0" if none is bought		(selected(${bought_animals},'yes') and selected(${livestock_species},'goat'))	yes
integer	sheep_bought	Number of sheep bought in the last 12 months	Enter "0" if none is bought		(selected(${bought_animals},'yes') and selected(${livestock_species},'sheep'))	yes
select_one yes_no_dk	sold_animals	Have you sold any animals in the last 12 months?				yes
integer	cattle_sold	Number of cattle sold in the last 12 months	Enter "0" if none is sold		(selected(${sold_animals},'yes') and selected(${livestock_species},'cattle'))	yes
integer	goat_sold	Number of goat sold in the last 12 months	Enter "0" if none is sold		(selected(${sold_animals},'yes') and selected(${livestock_species},'goat'))	yes
integer	sheep_sold	Number of sheep sold in the last 12 months	Enter "0" if none is sold		(selected(${sold_animals},'yes') and selected(${livestock_species},'sheep'))	yes
select_one yes_no	produced_milk	Did you produce milk on your farm in the last 12 months?				yes
note	media_gallon	Gallon for collecting milk			selected(${produced_milk},'yes')			gallon.jpg
integer	gallons_sold	Please indicate the number of gallons (25 litres) on average per week			selected(${produced_milk},'yes')	yes
select_one yes_no	sell_animal_product	Do you sell your animals OR their products?				yes
select_one when_sell	when_sell	When did you last sell any of your animals or their products i.e. milk, meat, etc			selected(${sell_animal_product},'yes')
select_multiple what_sold	what_sold	In what form was the animals or their products sold?			selected(${sell_animal_product},'yes')	yes
select_multiple where_slaughter	where_meat_slaughter	If meat is sold, where is the animal slaughtered?			(selected(${what_sold},'meat') and selected(${sell_animal_product},'yes'))	yes
text	where_meat_slaughter_other	Which other place did you slaughter the animal before it was sold?			selected(${where_meat_slaughter},'other')	yes
select_multiple where_sold	where_sell_animals	Where do you sell your live animals?			(selected(${what_sold},'liveanimal') and selected(${sell_animal_product},'yes'))	yes
text	where_sell_animals_other	Where else do you sell your animals that has not been stated above?			selected(${where_sell_animals},'other')	yes
select_multiple how_milk_sold	how_milk_sold	If milk is sold, how do you sell the milk?			(selected(${what_sold},'milk') and selected(${produced_milk},'yes'))	yes
text	how_sell_milk_other	Which other way do you process the milk before selling it?			selected(${how_milk_sold},'other')	yes
select_multiple how_rawmilk_sold	how_rawmilk_sold	If raw milk is sold, how do you sell it??			(selected(${how_milk_sold},'raw') and selected(${produced_milk},'yes'))	yes
text	how_sell_rawmilk_other	How else do you sell your raw milk?			selected(${how_rawmilk_sold},'other')	yes
date	year_startfarm	When did you start livestock farming?		Year farming started cannot be more than 91 years ago		yes	year
calculate	farmingyears	Number of years as a livestock farms	Number of years as a livestock farmer						2021-${year_startfarm}
select_one yes_no_dk	continuefarming	Do you plan to continue livestock farming in the future?				yes
select_one yes_no	own_animals	Do you own ALL the animals you keep?				yes
integer	cattle_notowned	If you do not own ALL the cattle, how many cattle are for you?			selected(${own_animals},'no')
integer	goat_notowned	If you do not own ALL the goat, how many goat are for you?			selected(${own_animals},'no')
integer	sheep_notowned	If you do not own ALL the sheep, how many sheep are for you?			selected(${own_animals},'no')
select_one yes_no	grow_crops	Do you grow crops aside animals?				yes
text	which_crops	Which crops do you grow.	Type in all the crops the farmer states separated by commas		selected(${grow_crops},'yes')	yes
integer	farm_size	What is your farm size in acres?	Farm (size) in acres is cumulative for all crops grown
text	occupation_main	What would you say is your main occupation/job/profession
text	occupation_secondary	What other work do you undertake to support your main job/occupation/profession	Enter none if farmer has no other occupation
select_one animal_income	animal_income	Now let us think about income you earned in 1 month from sales of animals and/or animal products e.g. meat, milk and hide since January 1. How much do you earn in an average month?				yes
select_one other_income	other_income	Aside from income that you earn in an average month from selling your animals and/or animal products e.g. meat, milk and hide. How much would you say you earn from other sources e.g. crop farming, trading or other emploment in an average month?				yes
begin group	assets	Does any member of your household or you have?	Does any member of your household or you have?				field-list
select_one yes_no	electricity	Electricity?	Electricity?			yes
select_one yes_no	radio	A radio?	A radio?			yes
select_one yes_no	television	A television?	A television?			yes
select_one yes_no	telephone	A non-mobile telephone?	A non-mobile telephone?			yes
select_one yes_no	computer	A computer/Tablet computer?	A computer/Tablet computer?			yes
select_one yes_no	refrigerator	A refrigerator?	A refrigerator?			yes
select_one yes_no	freezer	A freezer?	A freezer?			yes
select_one yes_no	genset	An electric generator/Invertor?	An electric generator/Invertor?			yes
select_one yes_no	washingmachine	A washing machine?	A washing machine?			yes
select_one yes_no	camera	A photo camera? (NOT ON PHONE)	A photo camera? (NOT ON PHONE)			yes
select_one yes_no	vcd_dvd	A video deck/DVD/VCD?	A video deck/DVD/VCD?			yes
select_one yes_no	sewingmachine	A sewing machine?	A sewing machine?			yes
select_one yes_no	bed	A bed?	A bed?			yes
select_one yes_no	table	A table?	A table?			yes
select_one yes_no	chair	A chair?	A chair?			yes
select_one yes_no	cupboard	A cabinet/cupboard?	A cabinet/cupboard?			yes
select_one yes_no	watch	A wrist watch?	A wrist watch?			yes
select_one yes_no	mobilephone	A mobile phone?	A mobile phone?			yes
select_one yes_no	bike	A bicycle?	A bicycle?			yes
select_one yes_no	motobike	A motorcycle or motor scooter?	A motorcycle or motor scooter?			yes
select_one yes_no	animaldrawn_cart	An animal-drawn cart?	An animal-drawn cart?			yes
select_one yes_no	car	A car or truck?	A car or truck?			yes
select_one yes_no	boat_motored	A boat with a motor?	A boat with a motor?			yes
select_one yes_no	boat_nomotor	A boat without a motor?	A boat without a motor?			yes
end group
select_one yes_no	have_account	Do you have a bank account or mobile banking account?	In the next questions, we would like the participant to tell us how much he has saved in either the bank or MOMO accounts			yes
select_one dk_refuse	dk_refuse	Choose one of this options if the participant does not know his account balance or refuses to disclose (Otherwise proceed to the next question)
integer	bank_balance	If you have a bank account, how much savings do you currently have approximately? GHC	Enter 0, if respondent says there is no money in the bank account		selected(${have_account},'yes')
integer	momo_balance	If you have a Mobile money account, how much savings do you currently have approximately? GHC	Enter 0, if respondent says there is no money in the MOMO account		selected(${have_account},'yes')
select_multiple where_graze	where_graze	Where do you graze your animals?	Read each option to the farmer and tick the ones the farmer says YES to			yes
text	where_graze_other	Which other way do you graze your animals? Please specify	Type in other ways the farmer grazes animals which have not been stated		selected(${where_graze},'other')	yes
end group
begin group	valuation_barriers	SECTION B: VALUATION AND BARRIERS TO USE OF PREVENTIVE VETERINARY SERVICES
select_one yes_no	outbreak_before	Did you experience any disease outbreak(s) on your farm before January 2021 (past years)?	An outbreak is an event whereby a disease begins to spread to more than one animal on your farm. It occurs when an animal acquires the disease on your farm OR from another farm and then comes in contact with with other animals who get infected with the same disease. The infected animals show specific signs and symptoms. It may or may not result in animal(s) death.			yes
select_one yes_no	outbreak_before_name	If there was an outbreak before January, do you know the name of the disease(s)?			selected(${outbreak_before},'yes')	yes
select_multiple outbreak_disease	outbreak_before_disease	Choose the disease(s) that caused the outbreak:			selected(${outbreak_before_name},'yes')	yes
text	outbreak_before_disease_other	Which other disease caused the outbreak before January 2021:			selected(${outbreak_before_disease},'other')	yes
select_one yes_no	outbreak_12months	Did you experience any disease outbreak(s) on your farm in the past 12 months?	An outbreak is an event whereby a disease begins to spread to more than one animal on your farm. It occurs when an animal acquires the disease on your farm OR from another farm and then comes in contact with with other animals who get infected with the same disease. The infected animals show specific signs and symptoms. It may or may not result in animal(s) death.			yes
select_one yes_no	outbreak_12months_name	If there was an outbreak (past 12 months), do you know the name of the disease(s)?			selected(${outbreak_12months},'yes')	yes
select_multiple outbreak_disease	outbreak_12months_disease	Choose the disease(s) that caused the outbreak:			selected(${outbreak_12months_name},'yes')	yes
text	outbreak_12months_disease_other	Which other disease caused the outbreak in the past 12 months:			selected(${outbreak_12months_disease},'other')	yes
text	prevent_measures	What measures do you employ to avoid disease outbreaks on your farm?	Type the measures provided by respondent. Separate different measures by semi-colons
select_one yes_no	heard_vaccine_CBPP_PPR	Have you heard about vaccines for preventing CBPP and/or PPR?				yes
select_one yes_no	vaccinate_ever_CBPP_PPR	Have you ever vaccinated your animals against CBPP/PPR before?				yes
select_one yes_no	vaccinated_anydisease	Have you vaccinated your animals against any disease(s) in the last 12 months?				yes
select_one vaccinate_approach	vaccinate_approach	If vaccination was to be provided to you, which approach would you prefer?	Please explain each of the options to the respondent, and tick one of the options preferred by the respondent.			yes
begin group	perception_group	Perception about CBPP	Read out the each of the statements and tick the number which best indicates a respondent’s feeling about each of the statements "1" (Strongly Disagree) to "5" (Strongly Agree)				table-list
select_one perception12345	CBPP_PPR_risk	CBPP/PPR is a major risk for the livestock industry in Ghana				yes
select_one perception12345	CBPP_PPR_outbreak	My farm has a high risk of a CBPP/PPR outbreak and animal losses				yes
select_one perception12345	biosecurity_reduce	Biosecurity measures on farms can greatly reduce the risk of CBPP/PPR				yes
select_one perception12345	cant_prevent	There is not much that I can do to prevent my animals getting CBPP/PPR				yes
select_one perception12345	infectionrisk_high	There is a high possibility of my animals getting CBPP/PPR in any 1 year				yes
end group						yes
end group
begin group	antibiotic_use	SECTION C: ANTIBIOTIC USE
select_one yes_no_dk	know_antibiotic	Do you know of antibiotics?				yes
select_one yes_no	give_antibiotic	Did you give antibiotics to your animals in the last 12 months?			selected(${know_antibiotic},'yes')	yes
text	list_drug	Give the names of the drugs you usually use?	Write the names separated by semi-colons (;) e.g. penicillin;gentamycin;etc
text	drug_disease	Name the diseases you treat with each drug stated above	Write the names separated by semi-colons (;) as follows: drug (disease)			yes
select_multiple administer_drug	administer_drug	Who administers drugs to the livestock?				yes
text	administer_drug_other	Which other person administers' antibiotics to your livestock? Specify	Write the name(s) of the service provider(s) separated by semi-colons(;)		selected(${administer_drug},'other')	yes
select_one yes_no	record_drugs	Do you keep records of drugs you give to your livestock?	About drug records of the farmer			yes
select_multiple wherebuy_drugs	wherebuy_drugs	Where do you buy drugs for your animals?	Read out each of the options to the farmer and tick the ones he/she says YES			yes
text	wherebuy_drugs_other	Which other place not already stated, do you buy antibiotics for your animals?	Type the places the farmer mentions separated by semi-colons(;)		selected(${wherebuy_drugs},'other')	yes
select_one yes_no_sometimes	prescribed_antibiotic	Do you take prescriptions from a veterinary officer before buying antibiotics?				yes
select_one yes_no	heard_breakdowntime	Have you heard of ‘breakdown time’ of antibiotics given to animals?	About withdrawal time/time it takes a drug to clear from the system			yes
text	withdrawaltime_meaning	What does the breakdown time of antibiotics mean to you?			selected(${heard_breakdowntime},'yes')	yes
select_multiple whosell_milk	whosell_milk	Who sells the milk from your farm?				yes
text	whosell_milk_other	Who else sells milk produced on your farm other than those listed?			selected(${whosell_milk},'other')	yes
select_multiple waitsell_milk	waitsell_milk	How long do you or responsible person for the milk wait to sell your milk when the animals are on any drug?			selected(${what_sold},'milk')	yes
select_multiple buyanimal_ondrugs	buyanimal_ondrugs	What do you do when someone wants to buy animals that are taking any drugs?			selected(${sold_animals},'yes')	yes
end group
begin group	adverse_events	SECTION E: STRESSORS AFFECTING LIVESTOCK FARMERS LIVELIHOODS	In this section, we would like to assess the adverse events the livestock farmers face. Please read out each question to the participant and record their answers by ticking the appropriate options provided or type the statements made by the participants in the open spaces provided
begin group	adverse_event_group	How badly does any of the following adverse events affect your farm animals since January 1, 2021; 1= No effect on herd, 2= Moderate effect on herd and 3= Severe effect on herd	1= No effect on herd, 2= Moderate effect on herd and 3= Severe effect on herd				table-list
select_one adverse123	adverse_disease	Animal diseases				yes
select_one adverse123	adverse_pastureshortage	Pasture shortages				yes
select_one adverse123	adverse_watershortage	Water shortages				yes
select_one adverse123	adverse_conflict	Conflicts with other land users				yes
select_one adverse123	adverse_theft	Theft of animals				yes
select_one adverse123	adverse_lowprice	Reduced price of animals				yes
select_one adverse123	adverse_fire	Bush fires				yes
select_one adverse123	adverse_flood	Flooding from excess rainfall				yes
select_one adverse123	adverse_swallowforeign	Swallowing of foreign bodies				yes
select_one adverse123	adverse_other	Other factor, tick effect and specify below	Other factor, tick effect and specify below
text	adverse_other_list	State the other adverse event from above
end group
select_multiple animal_mortality	animal_mortality	Now we will like to know which of the following adverse events accounted for mortality (death) or loss of an animal on a respondent’s farm since January 1.	Please read out each adverse event and the respondent have to say YES if they experienced it or NO if they had not experienced it since January 1, 2021. Indicate by ticking the factors for which the respondents said YES.			yes
text	animal_mortality_other	If there is any other adverse that caused mortality(death) or loss of your animal(s), please state here			selected(${animal_mortality},'other')	yes
begin group	specie_mortalities_c	Now, we would like to know the number of CATTLE a respondent lost to each of the factors they reported in Q2.	In this section, only animals the farmer reported he kept would appear for a farmer to choose a specie of animal loss and number lost to any of the factors		selected(${livestock_species},'cattle')	yes	field-list
select_one yes_no	mortalities_cattle	Did you lose any cattle?
begin group	cattle_death	Group			${mortalities_cattle} = 'yes'		field-list
select_multiple animal_mortality	mortalities_cattle_f	To which of these factors did you lose any cattle?				yes
integer	loss_c_disease	How many cattle did you lose to disease			selected(${animal_mortality},'disease_loss')	yes
integer	loss_c_poison	How many cattle did you lose to poinsoning			selected(${animal_mortality},'poison_loss')	yes
integer	loss_c_theft	How many cattle did you lose to theft			selected(${animal_mortality},'theft_loss')	yes
integer	loss_c_shoot	How many cattle did you lose to the shooting or butchering of animals			selected(${animal_mortality},'shootbutcher_loss')	yes
integer	loss_c_fire	How many cattle did you lose to bush fires			selected(${animal_mortality},'fire_loss')	yes
integer	loss_c_pastureshortage	How many cattle did you lose to Shortage of pasture (grass)			selected(${animal_mortality},'pastureshort_loss')	yes
integer	loss_c_watershortage	How many cattle did you lose to Shortage of water			selected(${animal_mortality},'watershort_loss')	yes
integer	loss_c_attack	How many cattle did you lose to Attack by other animals e.g. snake			selected(${animal_mortality},'predator_loss')	yes
integer	loss_c_swallowforeign	How many cattle did you lose to Swallowing of foreign bodies			selected(${animal_mortality},'swallow_loss')	yes
integer	loss_c_other	How many cattle did you lose to $(animal_mortality_other)			selected(${animal_mortality},'other')	yes
end group
end group
begin group	specie_mortalities_s	Now, we would like to know the number of SHEEP a respondent lost to each of the factors they reported in Q2.	In this section, only animals the farmer reported he kept would appear for a farmer to choose a specie of animal loss and number lost to any of the factors		selected(${livestock_species},'sheep')	yes	field-list
select_one yes_no	mortalities_sheep	Did you lose any sheep?
begin group	sheep_death	Group			${mortalities_sheep} = 'yes'		field-list
select_multiple animal_mortality	mortalities_sheep_f	To which of these factors did you lose any sheep?				yes
integer	loss_s_disease	How many sheep did you lose to disease			selected(${animal_mortality},'disease_loss')	yes
integer	loss_s_poison	How many sheep did you lose to poinsoning			selected(${animal_mortality},'poison_loss')	yes
integer	loss_s_theft	How many sheep did you lose to theft			selected(${animal_mortality},'theft_loss')	yes
integer	loss_s_shoot	How many sheep did you lose to the shooting or butchering of animals			selected(${animal_mortality},'shootbutcher_loss')	yes
integer	loss_s_fire	How many sheep did you lose to bush fires			selected(${animal_mortality},'fire_loss')	yes
integer	loss_s_pastureshortage	How many sheep did you lose to Shortage of pasture (grass)			selected(${animal_mortality},'pastureshort_loss')	yes
integer	loss_s_watershortage	How many sheep did you lose to Shortage of water			selected(${animal_mortality},'watershort_loss')	yes
integer	loss_s_attack	How many sheep did you lose to Attack by other animals e.g. snake			selected(${animal_mortality},'predator_loss')	yes
integer	loss_s_swallowforeign	How many sheep did you lose to Swallowing of foreign bodies			selected(${animal_mortality},'swallow_loss')	yes
integer	loss_s_other	How many sheep did you lose to $(animal_mortality_other)			selected(${animal_mortality},'other')	yes
end group
end group
begin group	specie_mortalities_g	Now, we would like to know the number of GOAT a respondent lost to each of the factors they reported in Q2.	In this section, only animals the farmer reported he kept would appear for a farmer to choose a specie of animal loss and number lost to any of the factors		selected(${livestock_species},'goat')	yes	field-list
select_one yes_no	mortalities_goat	Did you lose any goat?
begin group	goat_death	Group			${mortalities_goat} = 'yes'		field-list
select_multiple animal_mortality	mortalities_goat_f	To which of these factors did you lose any goat?				yes
integer	loss_g_disease	How many goat did you lose to disease			selected(${animal_mortality},'disease_loss')	yes
integer	loss_g_poison	How many goat did you lose to poinsoning			selected(${animal_mortality},'poison_loss')	yes
integer	loss_g_theft	How many goat did you lose to theft			selected(${animal_mortality},'theft_loss')	yes
integer	loss_g_shoot	How many goat did you lose to the shooting or butchering of animals			selected(${animal_mortality},'shootbutcher_loss')	yes
integer	loss_g_fire	How many goat did you lose to bush fires			selected(${animal_mortality},'fire_loss')	yes
integer	loss_g_pastureshortage	How many goat did you lose to Shortage of pasture (grass)			selected(${animal_mortality},'pastureshort_loss')	yes
integer	loss_g_watershortage	How many goat did you lose to Shortage of water			selected(${animal_mortality},'watershort_loss')	yes
integer	loss_g_attack	How many goat did you lose to Attack by other animals e.g. snake			selected(${animal_mortality},'predator_loss')	yes
integer	loss_g_swallowforeign	How many goat did you lose to Swallowing of foreign bodies			selected(${animal_mortality},'swallow_loss')	yes
integer	loss_g_other	How many goat did you lose to $(animal_mortality_other)			selected(${animal_mortality},'other')	yes
end group
end group
select_multiple disease_mortality_animal	disease_mortality_animal	Now think about the most recent animal death(s) to DISEASE on your farm. Please select the specie(s) of the animal(s) which died	Latest / the last animal death to a disease recorded by a farmer		selected(${animal_mortality},'disease_loss')	yes
select_one yes_no	know_disease_death	Do you know the name disease that led to the most recent animal death?			selected(${animal_mortality},'disease_loss')	yes
text	knew_disease_death	Please specify the DISEASE that led to the most recent animal death on your farm.			selected(${know_disease_death},'yes')	yes
select_multiple disease_sign	disease_sign	Which of the following signs did the animal show before it died?	Read out each sign and the respondent have to say YES or NO if the sign observed. Tick the signs the respondent says YES		(selected(${animal_mortality},'disease_loss') and selected(${know_disease_death},'yes'))	yes
text	disease_sign_other	If the animal showed any other sign that was not provided, please specify here			selected(${disease_sign},'other')	yes
end group
begin group	support_received_group	Rate the support services received from any of the following in dealing with challenges with livestock farming a scale of 1 to 5	1= No support, 3= Moderate support and 5= Full support				table-list
select_one support_received12345	family	Family members				yes
select_one support_received12345	friends	Friends				yes
select_one support_received12345	religious	Religious leaders				yes
select_one support_received12345	ctyleaders	Community leaders				yes
select_one support_received12345	security	Security personnel				yes
select_one support_received12345	vets	Veterinary services				yes
select_one support_received12345	other	Other support source
text	support_received12345_other	Type in the source where you received support from which you ranked above
end group
begin group	vet_performance	SECTION F: PERFORMANCE OF VETERINARY SERVICES	Now we will like the respondents to provide their perceptions of performance of veterinary services.
select_multiple vetprovider	vetprovider	Which of the following providers provided veterinary services to you since January 1?	Read out each provider and respondent have to say YES or NO. Tick the ones respondent said YES			yes
begin group	lastprovider	Now think about the most recent time you accessed veterinary services within the past 12 months. For each of the veterinary service providers, indicate the provider or individual who rendered the veterinary service below to you.				yes	table-list
select_one lastprovider	treatsick	Examination and treatment of sick animals	Examination and treatment of sick animals			yes
select_one lastprovider	treatwound	Examination and treatment of wounded or injured animals	Examination and treatment of wounded or injured animals			yes
select_one lastprovider	vaccinate	Vaccination of animals	Vaccination of animals			yes
select_one lastprovider	deworm	Deworming of animals	Deworming of animals			yes
select_one lastprovider	advice	Provision of disease management advice	Provision of disease management advice			yes
select_one lastprovider	inspectmeat	Inspection of meat before sale	Inspection of meat before sale			yes
select_one lastprovider	carcassdisposal	Animal carcass disposal	Animal carcass disposal			yes
select_one lastprovider	parasitecontrol	Parasite/pest control	Parasite/pest control			yes
select_one lastprovider	outbreakinvestigation	Disease outbreak investigation	Disease outbreak investigation			yes
end group
select_one yes_no	govtvet_visit	Has a government veterinarian or para vet visited your farm during the last one month?			selected(${vetprovider},'govtvet')	yes
integer	govtvet_visit_number	If a government veterinary officer visited your farm in the last 1 month, state the number of times		Number of visits cannot be less than 0 if a visit is reported.	(selected(${vetprovider},'govtvet') and selected(${govtvet_visit},'yes'))	yes
select_multiple serviceprovided	serviceprovided	Which of the following services were provided to you?	Read out each of the services and respondent have to say YES or NO. Tick the services that the respondent says YES		selected(${govtvet_visit},'yes')	yes
text	serviceprovided_other	If any other service was provided, please specify here.			selected(${serviceprovided},'other')	yes
begin group	govtvet_perception_group	Now we would like you to think about how you perceive government veterinary service providers for services they provide	Read out each of the statements for respondents to score how they feel about each of the statements in relation to the service provider they had received veterinary services from on the scale ranging from "1" (Strongly Disagree) to "5" (Strongly Agree). Tick the score indicated by respondents for each statement.				table-list
select_one perception	govtvet_near	Service is near to us; our animals are treated quickly				yes
select_one perception	govtvet_available	Service always has medicines available				yes
select_one perception	govtvet_goodmedicine	The quality of medicines is good				yes
select_one perception	govtvet_animalrecover	Our animals usually recover if we use this service				yes
select_one perception	govtvet_goodadvice	We get good advice from the service provider				yes
select_one perception	govtvet_treatanimal	This service can treat all our animal health problems				yes
select_one perception	govtvet_affordable	This service is affordable				yes
select_one perception	govtvet_trust	We trust this service provider				yes
select_one perception	govtvet_ctysupport	The community supports this service				yes
select_one perception	govtvet_highuse	Increase in service usage				yes
end group
begin group	drugdealer_perception_group	Now we would like you to think about how you perceive black market (unlicensed) veterinary service providers for services they provide	Read out each of the statements for respondents to score how they feel about each of the statements in relation to the service provider they had received veterinary services from on the scale ranging from "1" (Strongly Disagree) to "5" (Strongly Agree). Tick the score indicated by respondents for each statement.				table-list
select_one perception	drugdealer_near	Service is near to us; our animals are treated quickly				yes
select_one perception	drugdealer_available	Service always has medicines available				yes
select_one perception	drugdealer_goodmedicine	The quality of medicines is good				yes
select_one perception	drugdealer_animalrecover	Our animals usually recover if we use this service				yes
select_one perception	drugdealer_goodadvice	We get good advice from the service provider				yes
select_one perception	drugdealer_treatanimal	This service can treat all our animal health problems				yes
select_one perception	drugdealer_affordable	This service is affordable				yes
select_one perception	drugdealer_trust	We trust this service provider				yes
select_one perception	drugdealer_ctysupport	The community supports this service				yes
select_one perception	drugdealer_highuse	Increase in service usage				yes
end group
begin group	privatevet_perception_group	Now we would like you to think about how you perceive licensed private veterinary service providers for services they provide	Read out each of the statements for respondents to score how they feel about each of the statements in relation to the service provider they had received veterinary services from on the scale ranging from "1" (Strongly Disagree) to "5" (Strongly Agree). Tick the score indicated by respondents for each statement.				table-list
select_one perception	privatevet_near	Service is near to us; our animals are treated quickly				yes
select_one perception	privatevet_available	Service always has medicines available				yes
select_one perception	privatevet_goodmedicine	The quality of medicines is good				yes
select_one perception	privatevet_animalrecover	Our animals usually recover if we use this service				yes
select_one perception	privatevet_goodadvice	We get good advice from the service provider				yes
select_one perception	privatevet_treatanimal	This service can treat all our animal health problems				yes
select_one perception	privatevet_affordable	This service is affordable				yes
select_one perception	privatevet_trust	We trust this service provider				yes
select_one perception	privatevet_ctysupport	The community supports this service				yes
select_one perception	privatevet_highuse	Increase in service usage				yes
end group
begin group	herbal_perception_group	Now we would like you to think about how you perceive traditional/herbal service providers for services they provide	Read out each of the statements for respondents to score how they feel about each of the statements in relation to the service provider they had received veterinary services from on the scale ranging from "1" (Strongly Disagree) to "5" (Strongly Agree). Tick the score indicated by respondents for each statement.				table-list
select_one perception	herbal_near	Service is near to us; our animals are treated quickly				yes
select_one perception	herbal_available	Service always has medicines available				yes
select_one perception	herbal_goodmedicine	The quality of medicines is good				yes
select_one perception	herbal_animalrecover	Our animals usually recover if we use this service				yes
select_one perception	herbal_goodadvice	We get good advice from the service provider				yes
select_one perception	herbal_treatanimal	This service can treat all our animal health problems				yes
select_one perception	herbal_affordable	This service is affordable				yes
select_one perception	herbal_trust	We trust this service provider				yes
select_one perception	herbal_ctysupport	The community supports this service				yes
select_one perception	herbal_highuse	Increase in service usage				yes
end group
end group
begin group	SectionG_resilience	Section G1: Resilience Scale	Please indicate by selecting between the numbers ranging from "1" (Strongly Disagree) to "7" (Strongly Agree), for each of the statements to indicate your feelings about that statement.				table-list
select_one resilience1234567	manage	I usually manage situations by some means (one way or another)				yes
select_one resilience1234567	proudofself	I feel proud that I have accomplished things in life				yes
select_one resilience1234567	unsettledinwork	I usually am not unsettled, delayed, or interrupted by something in my work				yes
select_one resilience1234567	friendwithself	I am friends with myself				yes
select_one resilience1234567	canhandlethings	I feel that I can handle many things at a time				yes
select_one resilience1234567	determined	I am determined				yes
select_one resilience1234567	getthroughdifficulty	I can get through difficult times because I have experienced difficulty before				yes
select_one resilience1234567	selfdisciplined	I have self-discipline				yes
select_one resilience1234567	keepinterest	I keep interested in things				yes
select_one resilience1234567	canlaugh	I can usually find something to laugh about				yes
select_one resilience1234567	selfbelief	My belief in myself gets me through hard times				yes
select_one resilience1234567	reliable	In an emergency, I’m someone people can generally rely on				yes
select_one resilience1234567	meaningfullife	My life has meaning				yes
select_one resilience1234567	findswayout	When I’m in a difficult situation, I can usually find my way out of it				yes
end group
note	note2	That is the end of the questionnaire, thank you for your time

## Sheet: choices
list_name	name	label::English (en)
district	kaps	Kwahu Afram Plains South
district	prueast	Pru East
district	mion	Mion
yes_no	yes	Yes
yes_no	no	No
sex	male	Male
sex	female	Female
education	none	Never been to school
education	basic	Basic school
education	secondary	Secondary school
education	tertiary	Tertiary school
education	other	Other education
species	cattle	Cattle
species	goat	Goat
species	sheep	Sheep
species	pig	Pig
species	chicken	Chicken
species	duck	Duck
species	guineafowl	Guinea fowl
species	other	Other livestock
maristat	single	Single
maristat	married	Married
maristat	cohabiting	Co-habiting
maristat	divorced	Divorced
maristat	widowed	Widowed
maristat	other	Other marital status
when_sell	less_1_week	Less than 1 week ago
when_sell	2_week	Less than 2 weeks ago
when_sell	1_month	1 month ago
when_sell	2_month	2 months ago
when_sell	3_month	3 months ago
when_sell	more_3_months	More than 3 months ago
what_sold	liveanimal	Live animal
what_sold	meat	Meat
what_sold	milk	Milk
where_slaughter	farm	On farm
where_slaughter	publicslaughter	Public slaughter
where_slaughter	other	Other
where_sold	farm	On farm
where_sold	livestockmarker	Livestock market
where_sold	other	Other
how_milk_sold	raw	Raw
how_milk_sold	boiled	Boiled
how_milk_sold	other	Other
how_rawmilk_sold	market	Take the milk myself to the market
how_rawmilk_sold	dairy	Sell milk directly to dairy
how_rawmilk_sold	other	Other
yes_no_dk	yes	Yes
yes_no_dk	no	No
yes_no_dk	dk	Don't know
animal_income	less500	Less than GHC 500
animal_income	500_1500	GHC 501 - GHC 1,500
animal_income	1501_2500	GHC 1501 - GHC 2,500
animal_income	more2500	More than GHC 2,500
animal_income	dk	Don't know
animal_income	refuse	Refuse to answer
other_income	nothing	Nothing
other_income	less500	Less than GHC 500
other_income	500_1500	GHC 501 - GHC 1,500
other_income	1501_2500	GHC 1501 - GHC 2,500
other_income	more2500	More than GHC 2,500
other_income	dk	Don't know
other_income	refuse	Refuse to answer
dk_refuse	dk	Don't know (balance in accounts)
dk_refuse	refuse	Refuse to answer question on account balance
where_graze	shepherd_graze	A paid shepherd collects my animals and takes them to pasture
where_graze	fellow_graze	Fellow farmer takes animals for grazing according to agreements
where_graze	animals_graze	My animals graze on my own pasture or grain
where_graze	purchase_feed	I feed my animals on purchased pasture or grain
where_graze	open_graze	I send animals to graze on roadsides and open fields
where_graze	other	Other
perception	1	Strongly disagree
perception	2	Disagree
perception	3	Neutral
perception	4	Agree
perception	5	Strongly agree
outbreak_disease	CBPP	Contagious Bovine Pleuropneumonia (CBPP)
outbreak_disease	PPR	Pestes des petits ruminants (PPR)
outbreak_disease	Anthrax	Anthrax
outbreak_disease	Brucellosis	Brucellosis
outbreak_disease	FMD	Foot and mouth disease (FMD)
outbreak_disease	Trypanosoma	Trypanosomiasis
outbreak_disease	Septicaemia	Haemorrhagic septicaemia
outbreak_disease	ASF	African Swine Fever
outbreak_disease	Black_leg	Black leg
outbreak_disease	TB	Tuberculosis
outbreak_disease	Newcastle	Newcastle disease
outbreak_disease	AI	Avian Influenza
outbreak_disease	other	Other disease
perception12345	1	Strongly disagree
perception12345	2	Disagree
perception12345	3	Neutral
perception12345	4	Agree
perception12345	5	Strongly agree
administer_drug	self	Self
administer_drug	vets	Public veterinary officers
administer_drug	other	Others
wherebuy_drugs	publicvet	Public/government veterinary office
wherebuy_drugs	privatevet	Private veterinary shop
wherebuy_drugs	marketdealer	Drug dealers in market
wherebuy_drugs	agrochem	Agrochemical shop
wherebuy_drugs	other	Other places
yes_no_sometimes	yes	Yes
yes_no_sometimes	no	No
yes_no_sometimes	sometimes	Sometimes
whosell_milk	self	Self
whosell_milk	herdsman	Herdsman
whosell_milk	spouse	Spouse
whosell_milk	other	Other
waitsell_milk	immediate	No, milk is sold immediately
waitsell_milk	1-3days	Wait for 1 to 3 days
waitsell_milk	1week	Wait for 1 week
waitsell_milk	2weeks	Wait for 2 weeks
waitsell_milk	1month	Wait for 1 month
waitsell_milk	2months	Wait to sell animal after more than 2 months
buyanimal_ondrugs	immediate	Sell the animal immediately
buyanimal_ondrugs	1week	Wait to sell animal after 1 week
buyanimal_ondrugs	2weeks	Wait to sell animal after 2 weeks
buyanimal_ondrugs	1month	Wait to sell animal after 1 month
buyanimal_ondrugs	2months	Wait to sell animal after more than 2 months
adverse123	1	No effect on herd
adverse123	2	Moderate effect on herd
adverse123	3	Severe effect on herd
animal_mortality	disease_loss	Animal diseases
animal_mortality	poison_loss	Poisoning of animals
animal_mortality	theft_loss	Theft of animals
animal_mortality	shootbutcher_loss	Shooting/butchering of animals
animal_mortality	fire_loss	Bush fires on farm
animal_mortality	pastureshort_loss	Shortage of pasture (grass)
animal_mortality	watershort_loss	Shortage of water
animal_mortality	predator_loss	Attack by other animals e.g. snake
animal_mortality	swallow_loss	Swallowing of foreign bodies
animal_mortality	other	Loss to other factor
disease_mortality_animal	cattle	Cattle
disease_mortality_animal	sheep	Sheep
disease_mortality_animal	goat	Goat
disease_sign	sudden_bleed	Sudden death and bleeding from body openings
disease_sign	chronic_thin	Chronic thinness of animal
disease_sign	breath_difficulty	Breathing difficulty
disease_sign	eye_secretion	Secretions from eyes
disease_sign	abortion	Abortions in pregnant animals
disease_sign	foot_n_mouth	Foot and mouth sores
disease_sign	other	Other sign
support_received12345	1	No support received
support_received12345	2	Barely supported
support_received12345	3	Fairly supported
support_received12345	4	Moderate support received
support_received12345	5	Fully supported
vetprovider	govtvet	Government veterinary officers
vetprovider	privatevet	Licensed private veterinary officers
vetprovider	drugdealer	Drug dealers (black market)
vetprovider	herbal	Traditional/herbal service provider
vetprovider	notavailable	Veterinary service is not available
lastprovider	govtvet	Government veterinary officers
lastprovider	privatevet	Licensed private veterinary officers
lastprovider	drugdealer	Drug dealers (black market)
lastprovider	herbal	Traditional/herbal service provider
lastprovider	self	Self
lastprovider	none	Service not received/used
serviceprovided	treatsick	Examination and treatment of sick animals
serviceprovided	treatwound	Examination and treatment of wounded or injured animals
serviceprovided	vaccinate	Vaccination of animals
serviceprovided	deworm	Deworming of animals
serviceprovided	advice	Provision of disease management advice
serviceprovided	inspectmeat	Inspection of meat before sale
serviceprovided	carcassdisposal	Animal carcass disposal
serviceprovided	parasitecontrol	Parasite/pest control
serviceprovided	outbreakinvestigation	Disease outbreak investigation
serviceprovided	other	Other service provided
resilience1234567	1	Strongly disagree
resilience1234567	2	Disagree
resilience1234567	3	Fairly disagree
resilience1234567	4	Neutral
resilience1234567	5	Fairly agree
resilience1234567	6	Agree
resilience1234567	7	Strongly agree

## Sheet: settings
form_title	form_id	style	default_language	allow_choice_duplicates
Livestock farmers questionnaire	livestockfarmer_survey	pages	English (en)	yes
