# Supplementary material for: Management of diseases in a ruminant livestock production system: a participatory appraisal of the performance of veterinary services delivery, and utilization in Ghana
Source: BMC Vet Res. 2023 Nov 15;19:237. doi: 10.1186/s12917-023-03793-z (PMC10647120; doi:10.1186/s12917-023-03793-z)
Supplement: Supplementary file 2 — Additional file 2. Survey instrument for veterinary service providers' survey. [file 12917_2023_3793_MOESM2_ESM.xlsx]

## Sheet: survey
Additional file 2: Survey instrument for veterinary service providers' survey
type	name	label	hint	relevant	required	appearance	calculation	parameters	repeat_count
start	start
today	today
deviceid	deviceid
phonenumber	phonenumber
note	note1	A survey of Veterinary Personnel in Ghana
begin group	background	Background information				field-list
text	interviewer_name	Name of interviewer	Write your name in the box		yes
text	district	District name			yes
text	operational_area	Operational area	Write the names of communities which you oversee and render veterinary services.		yes
text	participant_ID	Participant ID			yes
select_one yes_no	consent_taken	Consent has been read and obtained			yes
geopoint	coordinates	Collect coordinates
end group
begin group	interview	interview	This section captures information with respect to the veterinary officer. Please read out each of the questions to the participant and record their answers by ticking the appropriate options as provided or typing the statements made by the participants in the open spaces provided.	selected(${consent_taken},'yes')
begin group	demographic_xtics	Section A: Socio-Demographic Characteristics
select_one sex	sex	Sex (as observed)			yes
date	birth_year	What is your birth year?	Age in years		yes	year
calculate	ageinyears	Age in years					2021-${birth_year}
select_one qualification	qualification	What is the veterinary qualification you attained?	Type this in if the veterinary official's qualification is not in the list provided		yes
text	qualification_other	Which other qualification did you attain?		selected(${qualification},'other')	yes
integer	training_years	Number of years of training for Veterinary Services			yes
select_one appointmentnature	appointmentnature	Nature of appointment			yes
date	employment_year	Year of employment into Veterinary Services			yes	year
integer	govt_vets	Total number of government employed veterinarians	This question is for administrative personnel only
integer	private_vets	Total number of licensed private veterinary operators	This question is for administrative personnel only
select_one maristat	maristat	Marital status			yes
select_one income	income	Now let us think about income you earned in a 1 month from veterinary activities including salary and service fees you charge farmers since January 1 (gross without deducting cost of materials used to deliver the services). How much do you earn in an average month?			yes
end group
begin group	adverse_events	Section B: Stressors affecting livestock farmers livelihoods	In this section, we would like to assess the adverse events affecting livestock farmers in your operation area. Please read out each question to the participant and record their answers by ticking the appropriate options provided or type the statements made by the participants in the open spaces provided
begin group	adverse_event_group	How badly does any of the following adverse events affect livestock farmers in your operation area since January 1, 2021	Rate the effect of the following factors of farmers in your operational area. Rate the effect on a scale of 1 to 3; 1= No effect on herd, 2= Moderate effect on herd and 3= Severe effect on herd			table-list
select_one adverse123	adverse_disease	Animal diseases			yes
select_one adverse123	adverse_pastureshortage	Pasture shortages			yes
select_one adverse123	adverse_watershortage	Water shortages			yes
select_one adverse123	adverse_conflict	Conflicts with other land users			yes
select_one adverse123	adverse_theft	Theft of animals			yes
select_one adverse123	adverse_lowprice	Reduced price of animals			yes
select_one adverse123	adverse_fire	Bush fires			yes
select_one adverse123	adverse_flood	Flooding from excess rainfall			yes
select_one adverse123	adverse_swallowforeign	Swallowing of foreign bodies			yes
select_one adverse123	adverse_other	Other factor, tick effect and specify below
text	adverse_other_list	State the other adverse event from above
end group
select_one yes_no	aware_losses	Are you aware of losses of livestock to farmers in your operation area?			yes
select_multiple lossfactors	lossfactors	Indicate by ticking the following factors which was reported to you as accounting for death of an animal on farms in your operation area in the past 1 year.		selected(${aware_losses},'yes')	yes
text	lossfactors_other	State the other adverse event from above that you are aware leads to livestock losses to farmers		selected(${lossfactors},'other')	yes
integer	no_farmerswholost	On average, how many farmers report these losses to you per week in the past 1 month?		selected(${aware_losses},'yes')	yes
select_one yes_no	know_disease_death	Do you know the name disease that led to the most recent animal death reported to you?		selected(${lossfactors},'disease_loss')	yes
text	knew_disease_death	Please specify the DISEASE that led to the most recent animal death that a farmer reported to you.		selected(${know_disease_death},'yes')	yes
select_multiple disease_sign	disease_sign	Which of the following signs did the animal show before it died?	Read out each sign and the respondent have to say YES or NO if the sign observed. Tick the signs the respondent says YES	selected(${lossfactors},'disease_loss')	yes
text	disease_sign_other	If the animal showed any other sign that was not provided, please specify here		selected(${disease_sign},'other')	yes
begin group	support_required_group	Rate the top 3 support interventions for you to address livestock losses and improve profitability to farmers in terms of significance from any of the following on a scale of 1 to 5. Read each of the options provided and allow the respondent to choose three among the list or provide other options in addition to the list provided. Then tick their ranking of the three (3) options selected.	1= No support, 3= Moderate support and 5= Full support			table-list
select_one support_required12345	education	Education on diseases			yes
select_one support_required12345	vaccination	Provision of vaccination			yes
select_one support_required12345	vets	Deploy more veterinary officers			yes
select_one support_required12345	drugs	Supply veterinary drugs to farmers			yes
select_one support_required12345	loans	Provide loan schemes to farmers			yes
select_one support_required12345	feeds	Provide animal feeds			yes
select_one support_required12345	water	Provide water points for animals			yes
select_one support_required12345	slaughter	Provide places for slaughter			yes
select_one support_required12345	localworkers	Train local workers to assist veterinary officers			yes
select_one support_required12345	subsidies	Subsidize veterinary services to farmers			yes
select_one support_required12345	other	Other support intervention
text	support_required12345_other	Type in the support intervention which you ranked above
end group
end group
begin group	vet_performance	Section C: Performance of Veterinary Services	Now we will like the respondents to provide their perceptions of performance of veterinary services.
select_multiple serviceprovided	serviceprovided	Please indicate the services you personally provide in the district in the past one year. Tick as many that apply.	Read out each of the services and respondent have to say YES or NO. Tick the services that the respondent says YES		yes
text	serviceprovided_other	If any other service was provided, please specify here.		selected(${serviceprovided},'other')	yes
select_one yes_no	outbreak_before	Did you receive report(s) of any disease outbreak(s) on farms in your operation area from in years past, before January 2021?			yes
select_multiple outbreak_disease	outbreak_before_disease	Choose the disease(s) that caused the outbreak:		selected(${outbreak_before},'yes')	yes
text	outbreak_before_disease_other	Which other disease caused the outbreak before January 2021:		selected(${outbreak_before_disease},'other')	yes
select_one yes_no	outbreak_12months	Did you receive report(s) of any disease outbreak(s) on farms in your operation area in the past 12 months?			yes
select_multiple outbreak_disease	outbreak_12months_disease	Choose the disease(s) that caused the outbreak:		selected(${outbreak_12months},'yes')	yes
text	outbreak_12months_disease_other	Which other disease caused the outbreak in the past 12 months:		selected(${outbreak_12months_disease},'other')	yes
select_one yes_no	anyvaccination	Did you provide vaccination services to any livestock farmer in your district in the past one month?
integer	number_farmersrequestvax	How many livestock farmers requested for these vaccination service?		selected(${anyvaccination},'yes')	yes
select_one yes_no	meetvax_demand	Were you able to meet the vaccination demands of all the farmers who requested it?		selected(${anyvaccination},'yes')	yes
text	reason_unmetdemand	Indicate the reason(s) why you were unable to meet the farmers' demands		selected(${meetvax_demand},'no')	yes
integer	number_farmersvaxed	How many livestock farmers were you able to serve (provide) these vaccination services?		selected(${anyvaccination},'yes')	yes
integer	number_animalsvax	How many animals did you provide the vaccination for in the past SIX months?		selected(${anyvaccination},'yes')	yes
begin group	vaccinations	Vaccine supply		selected(${anyvaccination},'yes')		field-list
select_multiple vaccine_type	vaccine_type	Which of the following vaccines were requested of you in the last SIX month by the farmers?		selected(${anyvaccination},'yes')	yes
text	vaccine_type_other	Which other vaccination did not provide for animals in your district in the past SIX month?	List the diseases for which vaccines were provided to farmers, separated by semi-colon	selected(${vaccine_type},'other')	yes
integer	NrCBPP	How many CBPP vaccine vials did you order/buy from the district/regional supply in the past SIX months?		selected(${vaccine_type}, 'CBPP')	yes
integer	priceCBPP	How much did it cost to obtain a vial of the CBPP vaccine from the district/regional supply?		selected(${vaccine_type}, 'CBPP')	yes
integer	NrPPR	How many PPR vaccine vials did you order/buy from the district/regional supply in the past SIX months?		selected(${vaccine_type}, 'PPR')	yes
integer	pricePPR	How much did it cost to obtain a vial of the PPR vaccine from the district/regional supply?		selected(${vaccine_type}, 'PPR')	yes
integer	NrAnthrax	How many Anthrax vaccine vials did you order/buy from the district/regional supply in the past SIX months?		selected(${vaccine_type}, 'Antrhrax')	yes
integer	priceAnthrax	How much did it cost to obtain a vial of the Anthrax vaccine from the district/regional supply?		selected(${vaccine_type}, 'Anthrax')	yes
integer	NrBrucellosis	How many Brucellosis vaccine vials did you order/buy from the district/regional supply in the past SIX months?		selected(${vaccine_type}, 'Brucellosis')	yes
integer	priceBrucellosis	How much did it cost to obtain a vial of the Brucellosis vaccine from the district/regional supply?		selected(${vaccine_type}, 'Brucellosis')	yes
integer	NrFMD	How many FMD vaccine vials did you order/buy from the district/regional supply in the past SIX months?		selected(${vaccine_type}, 'FMD')	yes
integer	priceFMD	How much did it cost to obtain a vial of the FMD vaccine from the district/regional supply?		selected(${vaccine_type}, 'FMD')	yes
integer	NrTrypanosoma	How many Trypanosoma vaccine vials did you order/buy from the district/regional supply in the past SIX months?		selected(${vaccine_type}, 'Trypanosoma')	yes
integer	priceTrypanosoma	How much did it cost to obtain a vial of the Trypanosoma vaccine from the district/regional supply?		selected(${vaccine_type}, 'Trypanosoma')	yes
integer	NrSepticaemia	How many Septicaemia vaccine vials did you order/buy from the district/regional supply in the past SIX months?		selected(${vaccine_type}, 'Septisaemia')	yes
integer	priceSepticaemia	How much did it cost to obtain a vial of the Septicaemia vaccine from the district/regional supply?		selected(${vaccine_type}, 'Septisaemia')	yes
integer	NrASF	How many ASF vaccine vials did you order/buy from the district/regional supply in the past SIX months?		selected(${vaccine_type}, 'ASF')	yes
integer	priceASF	How much did it cost to obtain a vial of the ASF vaccine from the district/regional supply?		selected(${vaccine_type}, 'ASF')	yes
integer	NrBlack_leg	How many Black Leg vaccine vials did you order/buy from the district/regional supply in the past SIX months?		selected(${vaccine_type}, 'Black_leg')	yes
integer	priceBlack_leg	How much did it cost to obtain a vial of the Black Leg vaccine from the district/regional supply?		selected(${vaccine_type}, 'Black_leg')	yes
integer	NrTB	How many TB vaccine vials did you order/buy from the district/regional supply in the past SIX months?		selected(${vaccine_type}, 'TB')	yes
integer	priceTB	How much did it cost to obtain a vial of the TB vaccine from the district/regional supply?		selected(${vaccine_type}, 'TB')	yes
integer	NrNewcastle	How many Newcastle vaccine vials did you order/buy from the district/regional supply in the past SIX months?		selected(${vaccine_type}, 'Newcastle')	yes
integer	priceNewcastle	How much did it cost to obtain a vial of the Newcastle vaccine from the district/regional supply?		selected(${vaccine_type}, 'Newcastle')	yes
integer	NrAI	How many Avian Influenza vaccine vials did you order/buy from the district/regional supply in the past SIX months?		selected(${vaccine_type}, 'AI')	yes
integer	priceAI	How much did it cost to obtain a vial of the Avian Influenza vaccine from the district/regional supply?		selected(${vaccine_type}, 'AI')	yes
integer	Nrother	How many other vaccine vials did you order/buy from the district/regional supply in the past SIX months?		selected(${vaccine_type}, 'other')	yes
integer	priceother	How much did it cost to obtain a vial of the other vaccine from the district/regional supply?		selected(${vaccine_type}, 'other')	yes
end group
integer	howmuch_transport	How much was the transportation cost to acquire the vaccines per trip?		selected(${anyvaccination},'yes')	yes
integer	howmuch_consumables	How much cost do you incur for consumables to vaccinate ten (10) animals (ruminants)		selected(${anyvaccination},'yes')	yes
select_one vaccinate_approach	vaccinate_approach	If vaccination was to be provided to farmers in your district, which approach would you prefer to use to achieve the best coverage?	Enter 0 if no consumable cost was incurred		yes
select_multiple vaccinate_barrier	vaccinate_barrier	Which of the following will you say is the reason why farmers in your district have not been vaccinating their animals against diseases for which vaccines are available in the past 12 months or ever?	Read out each of the statements and tick each statement for which the respondent says YES. This may include what they heard farmers say to them or what they know for a fact.		yes
text	vaccinate_barrier_other	If there is/are any other reason(s) not stated, please specify here	If more than 1, separate by semi-colon (;)	selected(${vaccinate_barrier},'other')	yes
select_one yes_no	have_vehicle	Do you have a motor vehicle for your veterinary operations?			yes
select_multiple vehicle_type	vehicle_type	What kind of motor vehicle do you have?		selected(${have_vehicle},'yes')	yes
text	vehicle_type_other	What other kind of motor vehicle do you have for your veterinary operations?		selected(${vehicle_type},'other')	yes
select_one yes_no	fuel	Do you receive fuel for the vehicle for your veterinary operations?			yes
select_one often_fuel	often_fuel	How often do you receive fuel from government for use?		selected(${fuel},'yes')	yes
integer	fuel_received	How much fuel do you receive from government for use per month?		selected(${fuel},'yes')	yes
select_one yes_no	access_lab	Do you have access to a veterinary laboratory in the district to identify and record pathogens that can adversely affect animals and animal products?			yes
text	labname	Please name the veterinary laboratory you have access to		selected(${access_lab},'yes')	yes
select_one yes_no	border_post	Do you have posts to prevent the entry and spread of diseases and other hazards of animals and animal products at the district’s borders?			yes
text	who_borderpost	Who is the person who mounts the border post of the district	Write the designation (qualification) of the officer responsible	selected(${border_post},'yes')	yes
select_one yes_no	slaughter_place	Is there an abattoir or designated slaughter area for ante- and post mortem inspection of meat before sale?			yes
text	where_slaughter	Where is slaughtering of animals done in the district?		selected(${slaughter_place},'no')	yes
select_one yes_no	control_drugs	Do you have a system for regulating the marketing, registration, production, quality control, sale and/or use of medicines in the district?			yes
text	who_control_drugs	Who is the person who controls the the marketing, registration, production, quality control, sale and/or use of medicines in the district	Write the designation (qualification) of the officer responsible	selected(${control_drugs},'yes')	yes
select_one often_control_drugs	often_control_drugs	How often do you conduct the regulatory operations of controlling drugs sold in a year in this district?		selected(${control_drugs},'yes')	yes
select_one comm_mode	comm_mode	Which communication channels do you use to link with the human health services to address diseases of zoonotic origin and public health concerns?			yes
end group
begin group	disease_management	Section D: Livestock disease management practices
select_one yes_no	give_antibiotic	Did you give antibiotics to sick animals in this district?			yes
text	list_antibiotic	If you give antibiotics to animals, give the names of the antibiotics you usually use?	Write the names separated by semi-colons (;) e.g. penicillin;gentamycin;etc	selected(${give_antibiotic},'yes')	yes
text	drug_disease	Name the diseases you treat with each antibiotic stated above	Write the names separated by semi-colons (;) as follows: drug (disease)	selected(${give_antibiotic},'yes')	yes
select_multiple wherebuy_antibiotic	wherebuy_antibiotic	Where do you get the antibiotics for treating the sick animals?	Read out each of the options to the veterinary officer and tick the ones he/she says YES	selected(${give_antibiotic},'yes')	yes
text	wherebuy_antibiotic_other	Which other place not already stated, do you buy antibiotics for animals in your district?	Type the places the veterinary officer mentions separated by semi-colons(;)	selected(${wherebuy_antibiotic},'other')	yes
select_one govtdrug_often	govtdrug_often	How often do you receive supplies of medicines and other logistics from government for use per month?			yes
select_multiple store_drugs	store_drugs	Where do you store essential medicines and vaccines for your operations?			yes
text	store_drugs_other	Which other storage facility do you use in storing essential medicines and vaccines for your operations?	If more than 1, separate by semi-colon (;)	selected(${store_drugs},'other')	yes
select_one yes_no	heard_withdrawaltime	Have you heard of ‘withdrawal time’ of antibiotics?			yes
text	withdrawaltime_meaning	What does the withdrawal time of antibiotics mean to you?		selected(${heard_withdrawaltime},'yes')	yes
select_one waitsell_milk	waitsell_milk	How long do farmers need to wait before they sell animal milk when the animals are on any drug?			yes
select_one advice_animalondrugs	advice_animalondrugs	What do you advice farmers when someone wants to buy their animals that are taking any drugs?			yes
end group
end group
note	note2	That is the end of the questionnaire, thank you for your time

## Sheet: choices
list_name	name	label
yes_no	yes	Yes
yes_no	no	No
sex	male	Male
sex	female	Female
qualification	dvm	Doctor of Veterinary Medicine (DVM)
qualification	vto	Veterinary technical officer (VTO)
qualification	vn	Veterinary nurse
qualification	other	Other qualification
appointmentnature	fulltime	Full time
appointmentnature	partime	Partime
appointmentnature	nationalservice	National service
maristat	single	Single
maristat	married	Married
maristat	cohabiting	Co-habiting
maristat	divorced	Divorced
maristat	widowed	Widowed
maristat	other	Other marital status
lossfactors	disease_loss	Animal diseases
lossfactors	poison_loss	Poisoning of animals
lossfactors	theft_loss	Theft of animals
lossfactors	shootbutcher_loss	Shooting/butchering of animals
lossfactors	fire_loss	Bush fires on farm
lossfactors	pastureshort_loss	Shortage of pasture (grass)
lossfactors	watershort_loss	Shortage of water
lossfactors	predator_loss	Attack by other animals e.g. snake
lossfactors	other	Loss to other factor
income	less500	Less than GHC 500
income	500_1500	GHC 501 - GHC 1,500
income	1501_2500	GHC 1501 - GHC 2,500
income	more2500	More than GHC 2,500
income	dk	Don't know
income	refuse	Refuse to answer
adverse123	1	No effect on herd
adverse123	2	Moderate effect on herd
adverse123	3	Severe effect on herd
disease_sign	bleeding	Sudden death and bleeding from body openings
disease_sign	thinness	Chronic thinness of animal
disease_sign	breathdifficulty	Breathing difficulty
disease_sign	eyesecretion	Secretions from eyes
disease_sign	abortion	Abortions in pregnant animals
disease_sign	footmouthsore	Foot and mouth sores
disease_sign	other	Other sign
support_required12345	1	No support required
support_required12345	2	Little support required
support_required12345	3	Fair support required
support_required12345	4	Moderate support required
support_required12345	5	Full support required
serviceprovided	treatsick	Examination and treatment of sick animals
serviceprovided	certifytransport	Cerification of live animals for transportation
serviceprovided	surveillance	Surveillance of endemic diseases
serviceprovided	treatwound	Examination and treatment of wounded or injured animals
serviceprovided	vaccinate	Vaccination of animals against diseases
serviceprovided	deworm	Deworming of animals
serviceprovided	advice	Provision of animal disease management advice and extension services
serviceprovided	inspectmeat	Inspection of meat before sale
serviceprovided	administrative	Administrative duties
serviceprovided	research	Research
serviceprovided	oubreakresponse	Emergency response to disease outbreaks in animals
serviceprovided	carcassdisposal	Animal carcass disposal
serviceprovided	other	Other service provided
vehicle_type	motor	Motorbike
vehicle_type	car	Saloon car
vehicle_type	pickup	Pick-up
vehicle_type	other	Other
often_fuel	daily	Daily
often_fuel	weekly	Weekly
often_fuel	monthly	Monthly
often_fuel	quarterly	Quarterly
often_fuel	yearly	Yearly
often_fuel	occasionally	Occasionally
often_fuel	never	Never
often_control_drugs	daily	Daily
often_control_drugs	weekly	Weekly
often_control_drugs	monthly	Monthly
often_control_drugs	quarterly	Quarterly
often_control_drugs	yearly	Yearly
often_control_drugs	occasionally	Occasionally
often_control_drugs	never	Never done
comm_mode	informal	Informal communication channels
comm_mode	formal	Formal communication channels
comm_mode	none	No communication channels
vaccine_type	CBPP	Contagious Bovine Pleuropneumonia (CBPP)
vaccine_type	PPR	Pestes des petits ruminants (PPR)
vaccine_type	Anthrax	Anthrax
vaccine_type	Brucellosis	Brucellosis
vaccine_type	FMD	Foot and mouth disease (FMD)
vaccine_type	Trypanosoma	Trypanosomiasis
vaccine_type	Septicaemia	Haemorrhagic septicaemia
vaccine_type	ASF	African Swine Fever
vaccine_type	Black_leg	Black leg
vaccine_type	TB	Tuberculosis
vaccine_type	Newcastle	Newcastle disease
vaccine_type	AI	Avian Influenza
vaccine_type	other	Other disease vaccinated against
outbreak_disease	CBPP	Contagious Bovine Pleuropneumonia (CBPP)
outbreak_disease	PPR	Pestes des petits ruminants (PPR)
outbreak_disease	Anthrax	Anthrax
outbreak_disease	Brucellosis	Brucellosis
outbreak_disease	FMD	Foot and mouth disease (FMD)
outbreak_disease	Trypanosoma	Trypanosomiasis
outbreak_disease	Septicaemia	Haemorrhagic septicaemia
outbreak_disease	ASF	African Swine Fever
outbreak_disease	Black_leg	Black leg
outbreak_disease	TB	Tuberculosis
outbreak_disease	Newcastle	Newcastle disease
outbreak_disease	AI	Avian Influenza
outbreak_disease	other	Other disease
vaccinate_approach	withschedule	Veterinary officers schedule periods each year for villages when they visit the farms to vaccinate
vaccinate_approach	withoutschedule	The veterinary officers visit farms in villages with vaccines to administer them without a schedule
vaccinate_barrier	availability	The vaccines are not available with us (veterinary officers) or at the veterinary office when needed by the farmers
vaccinate_barrier	accessibility	The veterinary officers are far from the farmers
vaccinate_barrier	affordability	Farmers do not have enough money to pay for the vaccination
vaccinate_barrier	adequacy	The veterinary officer sometimes are not able to go to the farmers on time when they are called
vaccinate_barrier	acceptability	Farmers don’t have information about vaccinations or It is not part of farmers' practices to vaccinate animals
vaccinate_barrier	other	Other barriers
wherebuy_antibiotic	publicvet	Government supplies
wherebuy_antibiotic	privatevet	Private veterinary shops
wherebuy_antibiotic	marketdealer	Drug dealers in market
wherebuy_antibiotic	agrochem	Agrochemical shops
wherebuy_antibiotic	other	Other places
govtdrug_often	daily	Daily
govtdrug_often	weekly	Weekly
govtdrug_often	monthly	Monthly
govtdrug_often	quarterly	Quarterly
govtdrug_often	yearly	Yearly
govtdrug_often	occasionally	Occasionally
govtdrug_often	never	Never
store_drugs	vetfridge	Veterinary service cold chain refrigerator
store_drugs	publichealthfridge	Human health services cold chain refrigerator
store_drugs	personalfridge	Personal referigirator
store_drugs	farmersfridge	Livestock farmers’ refrigerator
store_drugs	none	No storage available
store_drugs	other	Other storage option
waitsell_milk	immediate	No need to wait; products can be sold immediately
waitsell_milk	1-2days	Wait for 1 to 2 days
waitsell_milk	3-4days	Wait for 3 to 4 days
waitsell_milk	1week	Wait for 1 week
waitsell_milk	2weeks	Wait for 2 weeks
waitsell_milk	1month	Wait for 1 month
waitsell_milk	2month	Wait for more than 2 months
advice_animalondrugs	immediate	Sell the animal immediately
advice_animalondrugs	1week	Wait to sell animal after 1 week
advice_animalondrugs	2weeks	Wait to sell animal after 2 weeks
advice_animalondrugs	1month	Wait to sell animal after 1 month
advice_animalondrugs	2month	Wait for more than 2 months

## Sheet: settings
form_title	form_id	style	allow_choice_duplicates
Veterinary personnel questionnaire	vets_q	pages	yes
